# Supplementary material for: Parenting Stress and Social Style in Mothers and Fathers of Children with Autism Spectrum Disorder: A Cross-Cultural Investigation in Italy and Japan
Source: Brain Sci. 2021 Oct 27;11(11):1419. doi: 10.3390/brainsci11111419 (PMC8615867; doi:10.3390/brainsci11111419)
Supplement: Supplementary file 1 [file brainsci-11-01419-s001.zip]

Archive with 1 entries (1 files):
- brainsci-1414275-supplementary.pdf
